# Supplementary material for: Characterization of the IAA-Producing and -Degrading Pseudomonas Strains Regulating Growth of the Common Duckweed (Lemna minor L.)
Source: Int J Mol Sci. 2023 Dec 6;24(24):17207. doi: 10.3390/ijms242417207 (PMC10742903; doi:10.3390/ijms242417207)
Supplement: Supplementary file 1 [file ijms-24-17207-s001.zip]

Archive with 1 entries (1 files):
- ijms-2661703-supplementary.pdf
